# Supplementary material for: Population whole-genome bisulfite sequencing across two tissues highlights the environment as the principal source of human methylome variation
Source: Genome Biol. 2015 Dec 23;16:290. doi: 10.1186/s13059-015-0856-1 (PMC4699357; doi:10.1186/s13059-015-0856-1)
Supplement: Additional file 1: Table S1. — Sequencing statistics summary. Table S2. Genome feature association of filtered variant-removed CpGs for adipose and blood. Table S3. Characteristics of unmethylated (UMR) and low-methylated regions (LMR) in adipose and blood. Table S4. Number of invariable sites in filtered datasets at various minimum coverages. Table S5. pDMR statistics in adipose and blood. Table S6. Result of the TFBS motif analysis using the HOMER software. Table S7. MZ2 vs. MZ3-derived significant DMCs overlapping known smoking methylation loci. Table S8. Genetic and non-genetic effect of CpG methylation. Table S9. Overall detected CpH methylation per tissue and strand. (XLSX 56 kb) [file 13059_2015_856_MOESM1_ESM.xlsx]

## Sheet: Add. Table 1
Additional Table 1: Sequencing statistics summary.
Tissue	Twin-ID	Reads			Filtered aligned [%]			Bisulfite conversion rate [%]			Mean genome coverage
		total	filtered	filtered aligned	forward	reverse	total	CC	CT	CA
Adipose	MZ1:1	360758320	323958948	1.9755e+08	30.42	30.56	60.98	99.6	99.5	99.2	6.66
	MZ1:2	350241952	316744622	1.37055e+08	21.59	21.68	43.27	99	98.6	98.6	4.68
	MZ2:1	588387022	505384802	2.74576e+08	27.15	27.18	54.33	99.6	99.6	99.4	9.66
	MZ2:2	694753948	630288800	3.81955e+08	30.27	30.33	60.6	99.7	99.6	99.4	12.92
	MZ3:1	730361048	658078948	3.83594e+08	29.09	29.2	58.29	97.6	97.6	97.4	12.62
	MZ3:2	691625684	612923978	3.68061e+08	29.98	30.07	60.05	99.6	99.6	99.3	12.38
	MZ4:1	354605458	310055570	1.82282e+08	29.36	29.43	58.79	99.6	99.5	99.3	6.22
	MZ4:2	399218462	364508154	2.19507e+08	30.03	30.19	60.22	99.5	99.4	99.2	7.3
	MZ5:1	398527982	368445160	2.38789e+08	32.34	32.47	64.81	99.5	99.4	99.1	7.9
	MZ5:2	395463854	360519640	2.26406e+08	31.35	31.45	62.8	99.6	99.5	99.3	7.66
	MZ6:1	238837498	222963952	1.63745e+08	36.62	36.82	73.44	99.4	99.3	99.1	5.6
	MZ6:2	218077534	199941404	1.45297e+08	36.22	36.45	72.67	99.5	99.4	99.2	5.04
	MZ7:1	257697010	240151306	1.72405e+08	35.8	35.99	71.79	99.5	99.4	99.3	5.86
	MZ7:2	218088096	205551872	1.50485e+08	36.5	36.71	73.21	99.5	99.4	99.2	5.12
	DZ1:1	324171828	295431264	1.87687e+08	31.73	31.8	63.53	99.7	99.6	99.3	6.26
	DZ1:2	366794296	323658934	1.76135e+08	27.16	27.26	54.42	99.6	99.5	99.3	6.08
	DZ2:1	210390090	199801368	1.34207e+08	33.53	33.64	67.17	99.6	99.5	99.2	4.5
	DZ2:2	354238294	314090562	1.99573e+08	31.71	31.83	63.54	99.7	99.6	99.4	6.82
	DZ3:1	291690178	250847740	1.42532e+08	28.38	28.44	56.82	99.6	99.5	99.4	5.04
	DZ3:2	372726182	326833144	1.74823e+08	26.71	26.78	53.49	99.6	99.5	99.4	6.08
	DZ4:1	287263832	258137090	1.65801e+08	32.08	32.15	64.23	99.7	99.6	99.4	5.58
	DZ4:2	358571302	313612394	1.86223e+08	29.64	29.74	59.38	99.6	99.5	99.2	6.6
	DZ5:1	323780592	306689332	1.69354e+08	27.54	27.68	55.22	99.5	99.4	99.3	5.66
	DZ5:2	249925392	224296250	1.45793e+08	32.39	32.61	65	99.2	99.1	99	5.2
	DZ6:1	321200736	281272586	1.34898e+08	23.9	24.06	47.96	99.5	99.3	99.1	4.68
	DZ6:2	400688764	367883970	2.01233e+08	27.27	27.43	54.7	99.5	99.3	99.1	6.68
	ST1	264066894	210985336	8.15247e+07	19.3	19.34	38.64	99.6	99.5	99.3	2.82
	ST2	384594652	358586432	2.42189e+08	33.72	33.82	67.54	99.6	99.5	99.3	8.04
	ST3	269036400	252536146	1.67532e+08	33.07	33.27	66.34	99.4	99.2	99	5.68
	ST4	170937784	118891082	2.61679e+07	10.99	11.02	22.01	99.5	99.4	99.2	1.04
	ST5	391780416	325966068	1.02223e+08	15.66	15.7	31.36	99.5	99.3	99.2	3.42
	ST6	417474626	342753628	4.57576e+07	6.67	6.68	13.35	99.2	98.9	98.8	1.46
	ST7	290326250	252758386	1.69651e+08	33.48	33.64	67.12	99.4	99.3	99.1	6.16
	ST8	311329454	284274760	1.76876e+08	31.07	31.15	62.22	99.6	99.6	99.3	5.68
Blood	MZ1:1	319060580	287666054	1.82812e+08	31.72	31.83	63.55	99.4	99.3	99.1	6.12
	MZ1:2	355998146	325056914	2.23249e+08	34.29	34.39	68.68	99.5	99.4	99.2	7.42
	MZ2:1	1255760866	1235006652	9.10817e+08	36.85	36.9	73.75	99.4	99.4	99.2	28.96
	MZ2:2	841138116	820045578	6.11344e+08	37.28	37.27	74.55	99.6	99.6	99.3	19.08
	MZ3:1	827928376	806333498	5.98219e+08	37.07	37.12	74.19	99.4	99.4	99.2	19.22
	MZ3:2	819772898	796387930	5.85504e+08	36.75	36.77	73.52	98.3	98.3	98.1	18.6
	MZ4:1	349523102	331244068	2.39258e+08	36.08	36.15	72.23	99.5	99.4	99.2	7.58
	MZ4:2	355426898	338689216	2.46633e+08	36.32	36.5	72.82	99.5	99.4	99.2	7.92
	MZ5:1	333306790	324902870	2.44684e+08	37.63	37.68	75.31	99.4	99.4	99.1	7.84
	MZ5:2	348638884	335901948	2.45914e+08	36.55	36.66	73.21	99.5	99.5	99.3	7.94
	MZ8:1	30440558	29478102	2.17313e+07	36.85	36.87	73.72	99.8	99.7	99.6	0.7
	MZ8:2	237644844	226720612	1.84347e+08	40.6	40.71	81.31	99.1	98.9	98.7	6.02
	MZ9:1	335027392	319509126	2.32028e+08	36.27	36.35	72.62	99.5	99.4	99.3	7.4
	MZ9:2	324660914	307729252	2.10856e+08	34.24	34.28	68.52	99.4	99.4	99.2	6.56
	DZ1:1	367721250	339847596	2.39117e+08	35.14	35.22	70.36	99.6	99.5	99.3	7.94
	DZ1:2	299881108	282150668	1.98408e+08	35.09	35.23	70.32	97.7	97.6	97.5	6.52
	DZ2:1	312872200	306758644	2.2648e+08	36.92	36.91	73.83	99.6	99.6	99.4	7
	DZ2:2	309571074	295501970	1.997e+08	33.8	33.78	67.58	99.4	99.4	99.2	6.1
	DZ3:1	335859150	324342226	2.30348e+08	35.43	35.59	71.02	99.5	99.4	99.2	7.44
	DZ3:2	330249126	319784008	2.38335e+08	37.22	37.31	74.53	99.5	99.5	99.3	7.6
	DZ4:1	409785314	397155630	2.92505e+08	36.82	36.83	73.65	99.6	99.5	99.3	9.16
	DZ4:2	387909382	377374376	2.71672e+08	36.01	35.98	71.99	99.5	99.5	99.3	8.32
	DZ7:1	40836088	39731404	3.10898e+07	38.98	39.27	78.25	99.5	99.5	99.3	1.02
	DZ7:2	35251750	33811292	2.44185e+07	35.97	36.25	72.22	98.5	98.6	98.5	0.82
	DZ8:1	30322306	29518552	2.15279e+07	36.35	36.58	72.93	99.6	99.6	99.5	0.7
	DZ8:2	283882098	266972032	1.90832e+08	35.7	35.78	71.48	99.2	99	98.9	6.34
	ST9	759969984	739672684	4.94471e+08	33.37	33.48	66.85	99.3	99.3	99	15.92

## Sheet: Add. Table 2
Additional Table 2: Genome feature association of filtered variant-removed CpGs for adipose tissue and blood.
	adipose all		blood all
	all sites		all sites
Region	#	%	#	%
unique CpGs	17180140		18358494
all CGI associated	3229811	18.7997	3986748	21.7161
CGI	1146776	6.67501	1698347	9.25101
n.shore	792613	4.61354	914201	4.97972
s.shore	790205	4.59953	913554	4.97619
n.shelf	597327	3.47685	686583	3.73987
s.shelf	596395	3.47142	685596	3.73449
open sea	13950329	81.2003	14371746	78.2839
all genic	9106260	53.0046	9881313	53.8242
TSS1500	470620	2.73933	559719	3.04883
TSS200	119840	0.69755	170692	0.929771
5'UTR	1454996	8.46906	1668876	9.09048
exon 1	353768	2.05917	520725	2.83643
rem. exon	702662	4.08997	805222	4.3861
intron	7804238	45.4259	8260155	44.9936
3'UTR	239761	1.39557	261423	1.42399
intergenic	8073880	46.9954	8477181	46.1758

## Sheet: Add. Table 3
Additional Table 3: Characteristics of unmethylated regions (UMRs) and low methyalted regions (LMRs) in adipose tissue and blood.
(A) Number of identified UMRs and LMRs.
	adipose	blood
UMR	19620	19202
LMR	42914	44547
Total	62534	63749
(B) Size of identified UMRs and LMRs.
	adipose		blood
size [bp]	LMR	UMR	LMR	UMR
minimum	24	233	21	196
maximum	8688	443374	50859	604668
median	699	1970	571	1767
mean	802	2495	678	2332

## Sheet: Add. Table 4
Additional Table 4: Number of invariable sites in filtered adipose and blood datasets at various minimum coverages.
min. coverage per site*	4x	6x	8x
# of sites in adipose detected in ≥ 2 ind.	15923546	14118853	11613802
# of sites in blood detected in ≥ 2 ind.	18115634	17933156	17659251
# of adipose sites with SD=0	4181235	3175829	2059688
# of blood sites with SD=0	1141397	1043112	953291
% of adipose sites with SD=0	26.2582	22.4935	17.7348
% of blood sites with SD=0	6.30062	5.81667	5.39825
ratio [adipose/blood]	4.16756	3.86708	3.28529
* sites were covered by >= 2 reads on the forward and >=2 reads on the reverse strand.

## Sheet: Add. Table 5
Additional Table 5: pDMR statistics in adipose and blood.
	adipose			blood
selection criterium	top 10%	top 20%	top 25%	top 10%	top 20%	top 25%
total pDMRs	238276	447430	541429	262506	528288	643004
CpG sites in total pDMRs	1250014	2584875	3263915	1388491	3118701	4034296
overlapping pDMRs	88424	259835	354983	88415	260911	355756
CpG sites in overlapping pDMRs	460675	1527589	2189401	537164	1740145	2507605
overlapping pDMRs [%]	37.1	58.1	65.6	33.7	49.4	55.3

## Sheet: Add. Table 6
Additional Table 6: Result of the transcription factor binding site motif analysis using the HOMER software.
Motif (Name)	Consensus	P-value	Log P-value	q-value (Benjamini)	# of Target Sequence with Motif (of 4266)	% of Target Sequence with Motif	# of Background Sequence with Motif (of 4266)	% of Background Sequence with Motif
Erra(NR)/HepG2-Erra-ChIP-Seq/Homer	CAAAGGTCAG	1e-97	-225.5	0	2256	0.5314	1273.8	0.3723
PPARE(NR/DR1)/3T3L1-Pparg-ChIP-Seq/Homer	TGACCTTTGCCCCA	1e-84	-195.5	0	1327	0.3126	640	0.1871
NF1-halfsite(CTF)/LNCaP-NF1-ChIP-Seq/Homer	YTGCCAAG	1e-78	-181.4	0	2293	0.5402	1357.6	0.3968
ZFX(Zf)/mES-Zfx-ChIP-Seq/Homer	AGGCCTRG	1e-78	-180.3	0	1521	0.3583	788.6	0.2305
ZNF711(Zf)/SH-SY5Y-ZNF711-ChIP-Seq/Homer	AGGCCTAG	1e-77	-179.5	0	1889	0.445	1053.6	0.3079
NF1(CTF)/LNCAP-NF1-ChIP-Seq/Homer	CYTGGCABNSTGCCAR	1e-67	-155	0	878	0.2068	389.1	0.1137
RXR(NR/DR1)/3T3L1-RXR-ChIP-Seq/Homer	TAGGGCAAAGGTCA	1e-65	-150.7	0	1500	0.3534	808.3	0.2362
AP-1(bZIP)/ThioMac-PU.1-ChIP-Seq/Homer	VTGACTCATC	1e-53	-124.3	0	886	0.2087	423.5	0.1238
Smad3(MAD)/NPC-Smad3-ChIP-Seq(GSE36673)/Homer	TWGTCTGV	1e-50	-115.8	0	2652	0.6247	1746.5	0.5105
Bcl6(Zf)/Liver-Bcl6-ChIP-Seq(GSE31578)/Homer	NNNCTTTCCAGGAAA	1e-49	-114.2	0	1777	0.4186	1061.5	0.3102
TATA-Box(TBP)/Promoter/Homer	CCTTTTAWAGSC	1e-47	-109.7	0	1343	0.3164	751.1	0.2195
AR-halfsite(NR)/LNCaP-AR-ChIP-Seq/Homer	CCAGGAACAG	1e-46	-106.6	0	3068	0.7227	2114.8	0.6181
HIF1b(HLH)/O785-HIF1b-ChIP-Seq(GSE34871)/Homer	VTGASTCABH	1e-44	-103.4	0	738	0.1739	350.8	0.1025
TEAD(TEA)/Fibroblast-PU.1-ChIP-Seq/Homer	YCWGGAATGY	1e-42	-98.7	0	953	0.2245	496.4	0.1451
Tlx?/NPC-H3K4me1-ChIP-Seq/Homer	CTGGCAGSCTGCCA	1e-42	-97.68	0	823	0.1939	411.2	0.1202
Nkx3.1(Homeobox)/LNCaP-Nkx3.1-ChIP-Seq(GSE28264)/Homer	AAGCACTTAA	1e-42	-97.45	0	2085	0.4912	1325.8	0.3875
HNF4a(NR/DR1)/HepG2-HNF4a-ChIP-Seq/Homer	CARRGKBCAAAGTYCA	1e-42	-96.81	0	606	0.1428	274.5	0.0802
PR(NR)/T47D-PR-ChIP-Seq(GSE31130)/Homer	VAGRACAKNCTGTBC	1e-40	-93.48	0	2073	0.4883	1323	0.3867
Jun-AP1(bZIP)/K562-cJun-ChIP-Seq/Homer	GATGASTCATCN	1e-39	-91.81	0	341	0.0803	124.3	0.0363
EBF1(EBF)/Near-E2A-ChIP-Seq/Homer	GTCCCCWGGGGA	1e-39	-91.57	0	1574	0.3708	947.5	0.2769
MYB(HTH)/ERMYB-Myb-ChIPSeq(GSE22095)/Homer	GGCVGTTR	1e-38	-88.83	0	1608	0.3788	977.8	0.2858
Nkx2.5(Homeobox)/HL1-Nkx2.5.biotin-ChIP-Seq/Homer	RRSCACTYAA	1e-38	-88.14	0	2051	0.4832	1316.6	0.3848
TEAD4(TEA)/Tropoblast-Tead4-ChIP-Seq(GSE37350)/Homer	CCWGGAATGY	1e-38	-87.87	0	1172	0.2761	662.4	0.1936
Foxo1(Forkhead)/RAW-Foxo1-ChIP-Seq/Homer	CTGTTTAC	1e-36	-84.59	0	2028	0.4777	1305.6	0.3816
Esrrb(NR)/mES-Esrrb-ChIP-Seq/Homer	KTGACCTTGA	1e-36	-83.52	0	770	0.1814	393.7	0.1151
Sox3(HMG)/NPC-Sox3-ChIP-Seq(GSE33059)/Homer	CCWTTGTY	1e-35	-82.03	0	1669	0.3932	1035.9	0.3028
CRX(Homeobox)/Retina-Crx-ChIP-Seq/Homer	GCTAATCC	1e-34	-80.35	0	1976	0.4655	1273.7	0.3723
Stat3+il23(Stat)/CD4-Stat3-ChIP-Seq/Homer	SVYTTCCNGGAARB	1e-34	-79.42	0	988	0.2327	546.3	0.1597
BMYB(HTH)/Hela-BMYB-ChIPSeq(GSE27030)/Homer	NHAACBGYYV	1e-33	-77.25	0	1479	0.3484	902.5	0.2638
Smad2(MAD)/ES-SMAD2-ChIP-Seq(GSE29422)/Homer	CTGTCTGG	1e-30	-71.09	0	1670	0.3934	1057.8	0.3092
Mef2a(MADS)/HL1-Mef2a.biotin-ChIP-Seq/Homer/	CYAAAAATAG	1e-30	-69.65	0	544	0.1282	263.8	0.0771
CEBP(bZIP)/CEBPb-ChIP-Seq/Homer	ATTGCGCAAC	1e-29	-67.82	0	708	0.1668	372.7	0.1089
Smad4(MAD)/ESC-SMAD4-ChIP-Seq(GSE29422)/Homer	VBSYGTCTGG	1e-28	-66.56	0	1659	0.3908	1058.1	0.3092
Nanog(Homeobox)/mES-Nanog-ChIP-Seq/Homer	RGCCATTAAC	1e-28	-65.76	0	3056	0.7199	2186.9	0.6392
PU.1-IRF/Bcell-PU.1-ChIP-Seq/Homer	MGGAAGTGAAAC	1e-28	-65.17	0	1500	0.3534	941.5	0.2752
STAT4(Stat)/CD4-Stat4-ChIP-Seq/Homer	NYTTCCWGGAAR	1e-27	-64.06	0	1240	0.2921	751.2	0.2195
EKLF(Zf)/Erythrocyte-Klf1-ChIP-Seq(GSE20478)/Homer	NWGGGTGTGGCY	1e-27	-63.94	0	288	0.0678	114.7	0.0335
EBF(EBF)/proBcell-EBF-ChIP-Seq/Homer	DGTCCCYRGGGA	1e-27	-62.8	0	475	0.1119	227.4	0.0665
TR4(NR/DR1)/Hela-TR4-ChIP-Seq/Homer	GAGGTCAAAGGTCA	1e-27	-62.35	0	189	0.0445	62.2	0.0182
Tbx5(T-box)/HL1-Tbx5.biotin-ChIP-Seq/Homer	AGGTGTCA	1e-26	-62	0	2592	0.6106	1806.3	0.5279
Znf263(Zf)/K562-Znf263-ChIP-Seq/Homer	CVGTSCTCCC	1e-26	-61.88	0	1970	0.4641	1308.5	0.3824
CEBP:AP1/ThioMac-CEBPb-ChIP-Seq/Homer	DRTGTTGCAA	1e-26	-60.66	0	786	0.1852	435.3	0.1272
Stat3(Stat)/mES-Stat3-ChIP-Seq/Homer	CTTCCGGGAA	1e-26	-60.02	0	723	0.1703	393	0.1149
c-Jun-CRE(bZIP)/K562-cJun-ChIP-Seq/Homer	ATGACGTCATCY	1e-26	-59.89	0	336	0.0792	145.8	0.0426
SCL/HPC7-Scl-ChIP-Seq/Homer	AVCAGCTG	1e-25	-58.6	0	3449	0.8125	2546.2	0.7442
Atf1(bZIP)/K562-ATF1-ChIP-Seq(GSE31477)/Homer	GATGACGTCA	1e-25	-58.54	0	617	0.1453	324.6	0.0949
AP2gamma(AP2)/MCF7-TFAP2c-ChIP-Seq/Homer	HHTGSCCTSAGGSCA	1e-24	-56.88	0	1151	0.2711	700.5	0.2047
Sox6(HMG)/Myotubes-Sox6-ChIP-Seq(GSE32627)/Homer	CCATTGTTNY	1e-24	-56.88	0	1539	0.3625	988.5	0.2889
Klf4(Zf)/mES-Klf4-ChIP-Seq/Homer	GCCACACCCA	1e-22	-52.46	0	417	0.0982	202.1	0.0591
AP-2alpha(AP2)/Hela-AP2alpha-ChIP-Seq/Homer	ATGCCCTGAGGC	1e-22	-52.19	0	1068	0.2516	649.7	0.1899
Mef2c(MADS)/GM12878-Mef2c-ChIP-Seq(GSE32465)/Homer	DCYAAAAATAGM	1e-21	-48.59	0	569	0.134	306.1	0.0895
Eomes(T-box)/H9-Eomes-ChIP-Seq/Homer	AGGTGTTAAN	1e-20	-47.46	0	2589	0.6099	1841.3	0.5382
FOXA1(Forkhead)/LNCAP-FOXA1-ChIP-Seq/Homer	WAAGTAAACA	1e-20	-47	0	1164	0.2742	730.5	0.2135
Elk4(ETS)/Hela-Elk4-ChIP-Seq(GSE31477)/Homer	NRYTTCCGGY	1e-20	-46.18	0	611	0.1439	338.6	0.099
p63(p53)/Keratinocyte-p63-ChIP-Seq/Homer	NNDRCATGYCYNRRCATGYH	1e-20	-46.11	0	388	0.0914	191.2	0.0559
GABPA(ETS)/Jurkat-GABPa-ChIP-Seq/Homer	RACCGGAAGT	1e-19	-45.71	0	1175	0.2768	741.8	0.2168
NFY(CCAAT)/Promoter/Homer	RGCCAATSRG	1e-19	-45.15	0	680	0.1602	387.9	0.1134
Sox2(HMG)/mES-Sox2-ChIP-Seq/Homer	BCCATTGTTC	1e-19	-44.83	0	927	0.2184	562.6	0.1644
Nr5a2(NR)/Pancreas-LRH1-ChIP-Seq(GSE34295)/Homer	BTCAAGGTCA	1e-19	-44.42	0	794	0.187	468.7	0.137
CHR/Cell-Cycle-Exp/Homer	SRGTTTCAAA	1e-19	-44.26	0	685	0.1614	393	0.1149
MafK(bZIP)/C2C12-MafK-ChIP-Seq(GSE36030)/Homer	GCTGASTCAGCA	1e-19	-44.02	0	296	0.0697	136.5	0.0399
STAT1(Stat)/HelaS3-STAT1-ChIP-Seq/Homer	NATTTCCNGGAAAT	1e-18	-43.52	0	425	0.1001	218.8	0.0639
Elk1(ETS)/Hela-Elk1-ChIP-Seq(GSE31477)/Homer	HACTTCCGGY	1e-18	-42.88	0	612	0.1442	344.1	0.1006
Foxa2(Forkhead)/Liver-Foxa2-ChIP-Seq/Homer	CYTGTTTACWYW	1e-18	-42.76	0	836	0.1969	501.5	0.1466
STAT6/Macrophage-Stat6-ChIP-Seq/Homer	TTCCKNAGAA	1e-18	-42.45	0	679	0.16	391.8	0.1145
CArG(MADS)/PUER-Srf-ChIP-Seq/Homer	CCATATATGGNM	1e-18	-42.35	0	351	0.0827	172.6	0.0504
GRE/RAW264.7-GRE-ChIP-Seq/Homer	VAGRACAKWCTGTYC	1e-18	-42.13	0	283	0.0667	130.4	0.0381
Nur77(NR)/K562-NR4A1-ChIP-Seq(GSE31363)/Homer	TGACCTTTNCNT	1e-18	-42.11	0	243	0.0572	106.7	0.0312
Olig2(bHLH)/Neuron-Olig2-ChIP-Seq(GSE30882)/Homer	RCCATMTGTT	1e-17	-41.34	0	2045	0.4817	1420.8	0.4153
Max(HLH)/K562-Max-ChIP-Seq/Homer	RCCACGTGGYYN	1e-17	-40.99	0	721	0.1698	424	0.1239
ZNF143|STAF(Zf)/CUTLL-ZNF143-ChIP-Seq(GSE29600)/Homer	ATTTCCCAGVAKSCY	1e-17	-40.69	0	436	0.1027	229.7	0.0671
Nrf2(bZIP)/Lymphoblast-Nrf2-ChIP-Seq(GSE37589)/Homer	HTGCTGAGTCAT	1e-17	-39.2	0	78	0.0184	20	0.0059
STAT5(Stat)/mCD4+-Stat5a|b-ChIP-Seq/Homer	RTTTCTNAGAAA	1e-16	-38.11	0	468	0.1102	254.7	0.0744
Maz(Zf)/HepG2-Maz-ChIP-Seq(GSE31477)/Homer	GGGGGGGG	1e-15	-36.03	0	1301	0.3065	859.4	0.2512
Bach1(bZIP)/K562-Bach1-ChIP-Seq(GSE31477)/Homer	AWWNTGCTGAGTCAT	1e-15	-34.88	0	83	0.0196	24.3	0.0071
NF-E2(bZIP)/K562-NFE2-ChIP-Seq/Homer	GATGACTCAGCA	1e-14	-34.44	0	91	0.0214	28.3	0.0083
Usf2(HLH)/C2C12-Usf2-ChIP-Seq(GSE36030)/Homer	GTCACGTGGT	1e-14	-33.73	0	314	0.074	159.8	0.0467
FOXP1(Forkhead)/H9-FOXP1-ChIP-Seq(GSE31006)/Homer	NYYTGTTTACHN	1e-14	-33.17	0	515	0.1213	294.8	0.0862
NFAT(RHD)/Jurkat-NFATC1-ChIP-Seq/Homer	ATTTTCCATT	1e-14	-32.73	0	1041	0.2452	673.5	0.1968
STAT6(Stat)/CD4-Stat6-ChIP-Seq/Homer	ABTTCYYRRGAA	1e-14	-32.59	0	658	0.155	395.2	0.1155
n-Myc(HLH)/mES-nMyc-ChIP-Seq/Homer	VRCCACGTGG	1e-14	-32.46	0	732	0.1724	448.6	0.1311
MafA(bZIP)/Islet-MafA-ChIP-Seq(GSE30298)/Homer	TGCTGACTCA	1e-13	-31.91	0	904	0.213	574.5	0.1679
USF1(HLH)/GM12878-Usf1-ChIP-Seq/Homer	SGTCACGTGR	1e-13	-31.81	0	478	0.1126	271.3	0.0793
ELF1(ETS)/Jurkat-ELF1-ChIP-Seq/Homer	AVCCGGAAGT	1e-13	-31.49	0	551	0.1298	322.6	0.0943
FOXA1(Forkhead)/MCF7-FOXA1-ChIP-Seq/Homer	WAAGTAAACA	1e-13	-31.38	0	943	0.2221	604.3	0.1766
RUNX-AML(Runt)/CD4+-PolII-ChIP-Seq/Homer	GCTGTGGTTW	1e-13	-31.24	0	738	0.1739	455.1	0.133
PRDM1/BMI1(Zf)/Hela-PRDM1-ChIP-Seq(GSE31477)/Homer	ACTTTCACTTTC	1e-13	-31.16	0	627	0.1477	376.5	0.11
Tcf12(HLH)/GM12878-Tcf12-ChIP-Seq/Homer	VCAGCTGYTG	1e-13	-30.55	0	1299	0.306	873.7	0.2554
Tbet(T-box)/CD8-Tbet-ChIP-Seq(GSE33802)/Homer	AGGTGTGAAM	1e-13	-30.51	0	940	0.2214	604.7	0.1767
NF1:FOXA1/LNCAP-FOXA1-ChIP-Seq/Homer	WNTGTTTRYTTTGGCA	1e-13	-30.11	0	106	0.025	38.6	0.0113
Srebp2(HLH)/HepG2-Srebp2-ChIP-Seq/Homer	CGGTCACSCCAC	1e-13	-30.07	0	165	0.0389	71.4	0.0209
Gfi1b(Zf)/HPC7-Gfi1b-ChIP-Seq/Homer	MAATCACTGC	1e-12	-29.61	0	737	0.1736	458.4	0.134
PAX5(Paired/Homeobox)/GM12878-PAX5-ChIP-Seq/Homer	GCAGCCAAGCRTGACH	1e-12	-28.85	0	406	0.0956	227.5	0.0665
Nr5a2(NR)/mES-Nr5a2-ChIP-Seq/Homer	BTCAAGGTCA	1e-12	-28.61	0	587	0.1383	353.9	0.1034
PU.1(ETS)/ThioMac-PU.1-ChIP-Seq/Homer	AGAGGAAGTG	1e-12	-28.52	0	671	0.1581	413.7	0.1209
FXR(NR/IR1)/Liver-FXR-ChIP-Seq/Homer	AGGTCANTGACCTB	1e-12	-28.27	0	447	0.1053	256.9	0.0751
Atoh1(bHLH)/Cerebellum-Atoh1-ChIP-Seq/Homer	VNRVCAGCTGGY	1e-12	-28.21	0	1445	0.3404	992.8	0.2902
RUNX2(Runt)/PCa-RUNX2-ChIP-Seq(GSE33889)/Homer	NWAACCACADNN	1e-12	-27.94	0	777	0.183	491.3	0.1436
E2F4(E2F)/K562-E2F4-ChIP-Seq(GSE31477)/Homer	GGCGGGAAAH	1e-12	-27.87	0	288	0.0678	150.1	0.0439
MyoG(HLH)/C2C12-MyoG-ChIP-Seq(GSE36024)/Homer	AACAGCTG	1e-12	-27.8	0	1309	0.3084	889	0.2598
GATA3(Zf)/iTreg-Gata3-ChIP-Seq(GSE20898)/Homer	AGATAASR	1e-11	-27.54	0	1283	0.3022	870	0.2543
NFkB-p65(RHD)/GM12787-p65-ChIP-Seq/Homer	WGGGGATTTCCC	1e-11	-27.44	0	687	0.1618	427.9	0.1251
Fli1(ETS)/CD8-FLI-ChIP-Seq(GSE20898)/Homer	NRYTTCCGGH	1e-11	-27.35	0	1405	0.331	964.2	0.2818
ERG(ETS)/VCaP-ERG-ChIP-Seq/Homer	ACAGGAAGTG	1e-11	-26.57	0	2045	0.4817	1468.3	0.4291
RUNX1(Runt)/Jurkat-RUNX1-ChIP-Seq/Homer	AAACCACARM	1e-11	-26.56	0	1005	0.2367	663.1	0.1938
ARE(NR)/LNCAP-AR-ChIP-Seq/Homer	RGRACASNSTGTYCYB	1e-11	-26.31	0	321	0.0756	174.4	0.051
SPDEF(ETS)/VCaP-SPDEF-ChIP-Seq/Homer	ASWTCCTGBT	1e-11	-26.08	0	1231	0.29	835.8	0.2443
E-box(HLH)/Promoter/Homer	SSGGTCACGTGA	1e-11	-25.95	0	78	0.0184	26.6	0.0078
ETS1(ETS)/Jurkat-ETS1-ChIP-Seq/Homer	ACAGGAAGTG	1e-11	-25.85	0	1353	0.3187	930	0.2718
Pax8(Paired/Homeobox)/Rat-Pax8-ChIP-Seq/Homer	GTCATGCHTGRCTGS	1e-11	-25.52	0	415	0.0978	239.8	0.0701
ETV1(ETS)/GIST48-ETV1-ChIP-Seq/Homer	AACCGGAAGT	1e-11	-25.44	0	1675	0.3946	1180.5	0.345
ETS(ETS)/Promoter/Homer	AACCGGAAGT	1e-10	-24.92	0	346	0.0815	193.6	0.0566
Foxh1(Forkhead)/hESC-FOXH1-ChIP-Seq(GSE29422)/Homer	NNTGTGGATTSS	1e-10	-24.9	0	612	0.1442	379.7	0.111
Egr2/Thymocytes-Egr2-ChIP-Seq(GSE34254)/Homer	NGCGTGGGCGGR	1e-10	-24.62	0	153	0.036	69.2	0.0202
Six1(Homeobox)/Myoblast-Six1-ChIP-Chip(GSE20150)/Homer	GKVTCADRTTWC	1e-10	-24.43	0	285	0.0671	153	0.0447
Srebp1a(HLH)/HepG2-Srebp1a-ChIP-Seq/Homer	RTCACSCCAY	1e-10	-24.31	0	217	0.0511	109.6	0.032
Myf5(bHLH)/GM-Myf5-ChIP-Seq(GSE24852)/Homer	BAACAGCTGT	1e-10	-24.31	0	944	0.2224	624.8	0.1826
RUNX(Runt)/HPC7-Runx1-ChIP-Seq/Homer	SAAACCACAG	1e-10	-23.61	0	670	0.1578	425	0.1242
IRF4(IRF)/GM12878-IRF4-ChIP-Seq/Homer	ACTGAAACCA	1e-09	-22.75	0	466	0.1098	280.2	0.0819
HRE(HSF)/HepG2-HSF1-ChIP-Seq/Homer	BSTTCTRGAABVTTCYAGAA	1e-09	-22.03	0	203	0.0478	103.1	0.0301
E2F6(E2F)/Hela-E2F6-ChIP-Seq(GSE31477)/Homer	GGCGGGAARN	1e-09	-21.6	0	454	0.1069	274.2	0.0801
Rfx5(HTH)/GM12878-Rfx5-ChIP-Seq(GSE31477)/Homer	SCCTAGCAACAG	1e-09	-21.08	0	339	0.0799	195.8	0.0572
Gata4(Zf)/Heart-Gata4-ChIP-Seq(GSE35151)/Homer	NBWGATAAGR	1e-09	-20.82	0	923	0.2174	619.6	0.1811
CRE(bZIP)/Promoter/Homer	CSGTGACGTCAC	1e-08	-20.6	0	186	0.0438	94.5	0.0276
MyoD(HLH)/Myotube-MyoD-ChIP-Seq/Homer	RRCAGCTGYTSY	1e-08	-20.26	0	1057	0.249	722.8	0.2113
Unknown/Homeobox/Limb-p300-ChIP-Seq/Homer	SSCMATWAAA	1e-08	-19.97	0	718	0.1691	469.8	0.1373
HEB?/mES-Nanog-ChIP-Seq/Homer	CACAGCAGGGGG	1e-08	-19.95	0	811	0.191	538.4	0.1574
MafF(bZIP)/HepG2-MafF-ChIP-Seq(GSE31477)/Homer	HWWGTCAGCAWWTTT	1e-08	-19.88	0	308	0.0726	176.5	0.0516
c-Myc/mES-cMyc-ChIP-Seq/Homer	VVCCACGTGG	1e-08	-19.56	0	555	0.1307	351.5	0.1027
Rfx1(HTH)/NPC-Rfx1-ChIP-Seq/Homer	KGTTGCCATGGCAA	1e-08	-18.97	0	251	0.0591	139.6	0.0408
ATF3(bZIP)/K562-ATF3-ChIP-Seq/Homer	SGGTCACGTGAC	1e-08	-18.61	0	171	0.0403	87.6	0.0256
c-Myc(HLH)/LNCAP-cMyc-ChIP-Seq/Homer	VCCACGTG	1e-08	-18.48	0	430	0.1013	265	0.0774
GATA-IR3(Zf)/iTreg-Gata3-ChIP-Seq(GSE20898)/Homer	NNNNNBAGATAWYATCTVHN	1e-07	-18.26	0	153	0.036	76.8	0.0224
NeuroD1(bHLH)/Islet-NeuroD1-ChIP-Seq(GSE30298)/Homer	GCCATCTGTT	1e-07	-17.98	0	1083	0.2551	750.6	0.2194
Reverb(NR/DR2)/BLRP(RAW)-Reverba-ChIP-Seq/Homer	GTRGGTCASTGGGTCA	1e-07	-17.7	0	166	0.0391	85.2	0.0249
EGR(Zf)/K562-EGR1-ChIP-Seq/Homer	TCCGCCCACGCA	1e-07	-17.39	0	170	0.04	88	0.0257
NRF1/Promoter/Homer	STGCGCATGCGC	1e-07	-17.28	0	64	0.0151	24.6	0.0072
RARg(NR)/ES-RARg-ChIP-Seq(GSE30538)/Homer	AGGTCAAGGTCA	1e-06	-15.8	0	39	0.0092	12.4	0.0036
Gata1(Zf)/K562-GATA1-ChIP-Seq/Homer	SAGATAAGRV	1e-06	-15.19	0	563	0.1326	369.8	0.1081
ERE(NR/IR3)/MCF7-ERa-ChIP-Seq/Homer	VAGGTCACNSTGACC	1e-06	-15.17	0	326	0.0768	198.5	0.058
Tcfcp2l1(CP2)/mES-Tcfcp2l1-ChIP-Seq/Homer	NRAACCRGTTYRAACCRGYT	1e-06	-15.11	0	165	0.0389	88.4	0.0258
Gata2(Zf)/K562-GATA2-ChIP-Seq/Homer	BBCTTATCTS	1e-06	-15.04	0	626	0.1475	416.8	0.1218
Tbox:Smad/ESCd5-Smad2_3-ChIP-Seq(GSE29422)/Homer	AGGTGHCAGACA	1e-06	-14.28	0	202	0.0476	114.6	0.0335
PRDM14(Zf)/H1-PRDM14-ChIP-Seq/Homer	RGGTCTCTAACY	1e-06	-13.98	0	308	0.0726	188.5	0.0551
JunD(bZIP)/K562-JunD-ChIP-Seq/Homer	ATGACGTCATCN	1e-05	-13.37	0	76	0.0179	34.7	0.0101
Sp1(Zf)/Promoter/Homer	GGCCCCGCCCCC	1e-05	-12.88	0	117	0.0276	60.3	0.0176
p53(p53)/Saos-p53-ChIP-Seq/Homer	RRCATGYCYRGRCATGYYYN	1e-05	-12.88	0	90	0.0212	43.1	0.0126
NFAT:AP1/Jurkat-NFATC1-ChIP-Seq/Homer	SARTGGAAAAWRTGAGTCAB	1e-05	-12.5	0	219	0.0516	129.9	0.038
Oct4(POU/Homeobox)/mES-Oct4-ChIP-Seq/Homer	ATTTGCATAW	1e-05	-12.45	0	418	0.0985	271.3	0.0793
ISRE(IRF)/ThioMac-LPS-exp/HOMER	AGTTTCASTTTC	1e-05	-12.39	0	66	0.0155	29.5	0.0086
bHLHE40(HLH)/HepG2-BHLHE40-ChIP-Seq/Homer	SGKCACGTGM	1e-05	-12.38	0	154	0.0363	85.5	0.025
E2A(HLH)/proBcell-E2A-ChIP-Seq/Homer	DNRCAGCTGY	1e-05	-12.32	0	1588	0.3741	1168.9	0.3416
Lhx3(Homeobox)/Forebrain-p300-ChIP-Seq/Homer	CTAATTAGCH	1e-05	-12.31	0	1024	0.2412	728.9	0.213
E2F7(E2F)/Hela-E2F7-ChIP-Seq(GSE32673)/Homer	VDTTTCCCGCCA	1e-05	-11.93	0	55	0.013	23.4	0.0069
ZBTB33/GM12878-ZBTB33-ChIP-Seq/Homer	GGVTCTCGCGAGAAC	0.0001	-11.36	0	12	0.0028	2.2	0.0006
GRE(NR/IR3)/A549-GR-ChIP-Seq/Homer	NRGVACABNVTGTYCY	0.0001	-11.22	0	157	0.037	89.8	0.0262
Ets1-distal(ETS)/CD4+-PolII-ChIP-Seq/Homer	MACAGGAAGT	0.0001	-11.07	0	503	0.1185	338.7	0.099
T1ISRE(IRF)/Ifnb-Exp/Homer	ACTTTCGTTTCT	0.0001	-10.93	0	17	0.004	4.7	0.0014
Pax7(Paired/Homeobox)/Myoblast-Pax7-ChIP-Seq(GSE25064)/Homer	TAATCAATTA	0.0001	-10.56	0	95	0.0224	49.4	0.0144
HIF2a(HLH)/O785-HIF2a-ChIP-Seq(GSE34871)/Homer	GCACGTACCC	0.0001	-10.29	0	331	0.078	214.1	0.0626
E2F1(E2F)/Hela-E2F1-ChIP-Seq/Hoemr	CWGGCGGGAA	0.0001	-10.14	0.0001	129	0.0304	72.3	0.0211
EWS:ERG-fusion(ETS)/CADO_ES1-EWS:ERG-ChIP-Seq/Homer	ATTTCCTGTN	0.0001	-9.843	0.0001	1091	0.257	792.4	0.2316
PAX3:FKHR-fusion(Paired/Homeobox)/Rh4-PAX3:FKHR-ChIP-Seq/Homer	ACCRTGACTAATTNN	0.0001	-9.313	0.0001	182	0.0429	110.9	0.0324
E2F(E2F)/Cell-Cycle-Exp/Homer	TTSGCGCGAAAA	0.001	-9.198	0.0001	26	0.0061	9.6	0.0028
AARE(HLH)/mES-cMyc-ChIP-Seq/Homer	GATTGCATCA	0.001	-9.137	0.0001	98	0.0231	53.1	0.0155
Pdx1(Homeobox)/Islet-Pdx1-ChIP-Seq/Homer	YCATYAATCA	0.001	-8.539	0.0003	926	0.2181	671.7	0.1963
YY1(Zf)/Promoter/Homer	CAAGATGGCGGC	0.001	-8.325	0.0003	25	0.0059	9.8	0.0029
Cdx2(Homeobox)/mES-Cdx2-ChIP-Seq/Homer	GYMATAAAAH	0.001	-7.963	0.0004	678	0.1597	483.9	0.1414
Mouse_Recombination_Hotspot/Testis-DMC1-ChIP-Seq/Homer	ACTYKNATTCGTGNTACTTC	0.001	-7.85	0.0005	66	0.0155	34.7	0.0101
VDR(NR/DR3)/GM10855-VDR+vitD-ChIP-Seq/Homer	ARAGGTCANWGAGTTCANNN	0.001	-7.761	0.0005	216	0.0509	138.3	0.0404
ETS:RUNX/Jurkat-RUNX1-ChIP-Seq/Homer	RCAGGATGTGGT	0.001	-7.369	0.0008	120	0.0283	71.1	0.0208
EWS:FLI1-fusion(ETS)/SK_N_MC-EWS:FLI1-ChIP-Seq/Homer	VACAGGAAAT	0.001	-7.092	0.001	820	0.1932	597	0.1745
GATA:SCL/Ter119-SCL-ChIP-Seq/Homer	CRGCTGBNGNSNNSAGATAA	0.01	-6.663	0.0016	115	0.0271	69	0.0202
NFkB-p65-Rel(RHD)/LPS-exp/Homer	GGAAATTCCC	0.01	-6.568	0.0017	93	0.0219	54.9	0.016
PRDM9(Zf)/Testis-DMC1-ChIP-Seq(GSE35498)/Homer	ADGGYAGYAGCATCT	0.01	-5.683	0.0042	434	0.1022	308.6	0.0902
X-box(HTH)/NPC-H3K4me1-ChIP-Seq/Homer	GGTTGCCATGGCAA	0.01	-5.471	0.0051	135	0.0318	86.9	0.0254
HOXA9/HSC-Hoxa9-ChIP-Seq(GSE33509)/Homer	GGCCATAAATCA	0.01	-5.185	0.0068	725	0.1708	535.5	0.1565
GATA-DR8(Zf)/iTreg-Gata3-ChIP-Seq(GSE20898)/Homer	AGATSTNDNNDSAGATAASN	0.01	-5.053	0.0077	64	0.0151	37.4	0.0109
GATA-DR4(Zf)/iTreg-Gata3-ChIP-Seq(GSE20898)/Homer	AGATGKDGAGATAAG	0.01	-5.008	0.008	58	0.0137	33.1	0.0097
HIF-1a(HLH)/MCF7-HIF1a-ChIP-Seq/Homer	TACGTGCV	0.01	-4.723	0.0106	235	0.0554	162.8	0.0476
p53(p53)/p53-ChIP-Chip/Homer	NRGACATGTCYRGACATGTC	0.1	-4.293	0.0162	7	0.0016	2.7	0.0008
Pax7-longest(Paired/Homeobox)/Myoblast-Pax7-ChIP-Seq(GSE25064)/Homer	NTAATTDGCYAATTANNWWD	0.1	-4.136	0.0189	21	0.0049	10.2	0.003
Oct2(POU/Homeobox)/Bcell-Oct2-ChIP-Seq/Homer	ATATGCAAAT	0.1	-3.911	0.0235	270	0.0636	193	0.0564
PAX5-shortForm(Paired/Homeobox)/GM12878-PAX5-ChIP-Seq/Homer	GTCACGCTCSCTGM	0.1	-3.376	0.0399	95	0.0224	63.1	0.0185
EBNA1(EBV virus)/Raji-EBNA1-ChIP-Seq(GSE30709)/Homer	GGYAGCAYDTGCTDCCCNNN	0.1	-3.32	0.042	18	0.0042	9.8	0.0029
GLI3(Zf)/GLI3-ChIP-Chip/Homer	CGTGGGTGGTCC	0.1	-2.888	0.0644	133	0.0313	93.6	0.0273
FOXA1:AR/LNCAP-AR-ChIP-Seq/Homer	AGTAAACAAAAAAGAACAND	0.1	-2.75	0.0735	61	0.0144	40.4	0.0118
ETS:E-box/HPC7-Scl-ChIP-Seq/Homer	AGGAARCAGCTG	0.1	-2.381	0.1058	134	0.0316	96.4	0.0282
LXRE(NR/DR4)/BLRP(RAW)-LXRb-ChIP-Seq/Homer	RGGTTACTANAGGTCA	1	-2.196	0.1265	52	0.0122	35.5	0.0104
GFY-Staf/Promoters/Homer	RACTACAATTCCCAGAAKGC	1	-2.111	0.1371	27	0.0064	17.9	0.0052
NFkB-p50,p52(RHD)/p50-ChIP-Chip/Homer	GGGGGAATCCCC	1	-2.086	0.1398	136	0.032	99.7	0.0292
Hoxc9/Ainv15-Hoxc9-ChIP-Seq/Homer	GGCCATAAATCA	1	-1.989	0.1533	559	0.1317	431.2	0.126
HNF6(Homeobox)/Liver-Hnf6-ChIP-Seq(ERP000394)	NTATYGATCH	1	-1.857	0.1739	399	0.094	306	0.0894
Pbx3(Homeobox)/GM12878-PBX3-ChIP-Seq/Homer	SCTGTCAMTCAN	1	-1.687	0.2051	219	0.0516	166.6	0.0487
Pax7-long(Paired/Homeobox)/Myoblast-Pax7-ChIP-Seq(GSE25064)/Homer	TAATCHGATTAC	1	-1.68	0.2055	16	0.0038	10.4	0.003
Tcf4(HMG)/Hct116-Tcf4-ChIP-Seq/Homer	ASATCAAAGGVA	1	-1.272	0.3073	455	0.1072	357.8	0.1046
GATA-IR4(Zf)/iTreg-Gata3-ChIP-Seq(GSE20898)/Homer	NAGATWNBNATCTNN	1	-1.231	0.3188	59	0.0139	44.6	0.013
Hoxb4/ES-Hoxb4-ChIP-Seq(GSE34014)/Homer	TGATTRATGGCY	1	-1.214	0.3225	205	0.0483	159.9	0.0467
CTCF-SatelliteElement/CD4+-CTCF-ChIP-Seq/Homer	TGCAGTTCCMVNWRTGGCCA	1	-1.042	0.3812	18	0.0042	13.7	0.004
Tcf3(HMG)/mES-Tcf3-ChIP-Seq/Homer	ASWTCAAAGG	1	-0.9379	0.4208	254	0.0598	201.8	0.059
Hnf1(Homeobox)/Liver-Foxa2-Chip-Seq/Homer	GGTTAAWCATTAA	1	-0.7914	0.4848	112	0.0264	89.5	0.0261
OCT4-SOX2-TCF-NANOG((POU/Homeobox/HMG)/mES-ChIP-Seq/Homer	ATTTGCATAACAATG	1	-0.7256	0.5152	146	0.0344	117.2	0.0342
p53(p53)/mES-cMyc-ChIP-Seq/Homer	ACATGCCCGGGCAT	1	-0.6332	0.5623	26	0.0061	21.5	0.0063
RFX(HTH)/K562-RFX3-ChIP-Seq/Homer	CGGTTGCCATGGCAAC	1	-0.4729	0.6568	77	0.0181	64.8	0.0189
Tbx20(T-box)/Heart-Tbx20-ChIP-Seq(GSE29636)/Homer	GGTGYTGACAGS	1	-0.4066	0.6984	242	0.057	200.5	0.0586
GFX(?)/Promoter/Homer	ATTCTCGCGAGA	1	-0.3412	0.742	1	0.0002	0	0
GFY(?)/Promoter/Homer	ACTACAATTCCC	1	-0.3321	0.7451	46	0.0108	40.5	0.0118
CTCF(Zf)/CD4+-CTCF-ChIP-Seq/Homer	AYAGTGCCMYCTRGTGGCCA	1	-0.2319	0.8197	106	0.025	92.9	0.0272
E2A-nearPU.1(HLH)/Bcell-PU.1-ChIP-Seq/Homer	NVCACCTGBN	1	-0.2304	0.8197	1180	0.278	970.2	0.2836
TCFL2(HMG)/K562-TCF7L2-ChIP-Seq(GSE29196)/Homer	ACWTCAAAGG	1	-0.1683	0.8653	78	0.0184	70	0.0205
BORIS(Zf)/K562-CTCFL-ChIP-Seq/Homer	CNNBRGCGCCCCCTGSTGGC	1	-0.14	0.8859	155	0.0365	136.8	0.04
NRF1(NRF)/MCF7-NRF1-ChIP-Seq/Homer	CTGCGCATGCGC	1	-0.06793	0.9476	17	0.004	19.8	0.0058
PBX1(Homeobox)/MCF7-PBX1-ChIP-Seq(GSE28007)/Homer	GSCTGTCACTCA	1	-0.04141	0.9684	75	0.0177	73.1	0.0214
HOXA2(Homeobox)/mES-Hoxa2-ChIP-Seq/Homer	GYCATCMATCAT	1	-0.002682	1	81	0.0191	87.6	0.0256
REST-NRSF(Zf)/Jurkat-NRSF-ChIP-Seq/Homer	GGMGCTGTCCATGGTGCTGA	1	0	1	1	0.0002	21.7	0.0064

## Sheet: Add. Table 7
Additional Table 7: MZ2 vs. MZ3-derived significant DMCs overlapping known smoking methylation loci.
	(a)			(b)	(c)	(d)	(e)	(f)	(g)	(h)	(i)	(j)	(k)	(l)	(m)
Comparison	Chr	Start	End	I1_mC	I1_total	I1_meth	I2_mC	I2_total	I2_meth	Fisher's pV	deltaM	Study	IlluminaID	Trend [1]	Trend [2]
MZ2:1 vs. MZ3:1	chr1	66999929	66999930	22	23	95.65	18	26	69.23	0.0256137	26.42	[1]	cg19406367	3.1142
	chr2	233284402	233284403	2	22	9.09	6	14	42.86	0.0360858	-33.77	[1], [2]	cg05951221	-5.2066	−13.2
	chr3	128758787	128758788	18	31	58.06	5	21	23.81	0.0226555	34.25	[1]	cg25197194	4.6228
	chr5	373378	373379	4	17	23.53	13	15	86.67	0.000485701	-63.14	[1], [2]	cg05575921	-24.3991	−27.8
MZ2:1 vs. MZ3:2	chr1	19810690	19810691	1	34	2.94	6	20	30	0.00787891	-27.06	[1]	cg19713429	-0.44637
	chr2	8343710	8343711	19	26	73.08	24	24	100	0.0100507	-26.92	[2]	cg23079012		−5.3
	chr22	37257404	37257405	4	36	11.11	12	25	48	0.00243038	-36.89	[1]	cg02532700	-1.15296
MZ2:2 vs. MZ3:1	chr1	66999929	66999930	26	27	96.3	18	26	69.23	0.0112809	27.07	[1]	cg19406367	3.1142
	chr11	60623782	60623783	8	14	57.14	22	25	88	0.0474556	-30.86	[1]	cg19254163	-3.8772
	chr2	8343710	8343711	23	32	71.88	12	12	100	0.0466064	-28.12	[2]	cg23079012		−5.3
	chr3	128758787	128758788	18	27	66.67	5	21	23.81	0.00419468	42.86	[1]	cg25197194	4.6228
	chr5	373378	373379	6	19	31.58	13	15	86.67	0.00187842	-55.09	[1], [2]	cg05575921	-24.3991	−27.8
MZ2:2 vs. MZ3:2	chr17	42467728	42467729	10	25	40	12	14	85.71	0.00777362	-45.71	[1]	cg25809905	6.5291
	chr19	2093896	2093897	7	42	16.67	11	21	52.38	0.00654608	-35.71	[1]	cg15187398	-2.7521
	chr2	8343710	8343711	23	32	71.88	24	24	100	0.00698147	-28.12	[2]	cg23079012		−5.3
	chr22	37257404	37257405	2	25	8	12	25	48	0.00361372	-40	[1]	cg02532700	-1.15296
	chr3	22412746	22412747	18	21	85.71	13	23	56.52	0.0492327	29.19	[1], [2]	cg23480021	18.6272	13.8
	chr3	128758787	128758788	18	27	66.67	7	20	35	0.0418555	31.67	[1]	cg25197194	4.6228
(a) DMC chromosomal location.
(b) Methylated cytosines detected in individual 1.
(c) Total cytosines detected in individual 1.
(d) Methylation detected in individual 1.
(e) Methylated cytosines detected in individual 2.
(f) Total cytosines detected in individual 2.
(g) Methylation detected in individual 2.
(h) Fisher's p-value for methylation levels between individual 1 and 2.
(i) Methylation difference between individual 1 and 2, positiv values indicating hypermethylation in smokers.
(j) Study reporting smoking association.
	[1] Zeilinger et al., PLoS One. 2013 May 17;8(5):e63812. doi: 10.1371/journal.pone.0063812. Print 2013.
	[2] Tsaprouni et al., Epigenetics. 2014;9(10):1382-96. doi: 10.4161/15592294.2014.969637.
(k) Illumina 450K probe ID interrogating the locus indicated in (a).
(l) Median ß-value methylation difference in % between current and never smokers for the discovery panel reported in [1].
(m) Difference in median methylation between current and never smokers reported in [2].

## Sheet: Add. Table 8
Additional Table 8: Genetic and non-genetic effect of CpG methylation.
Heritability	Adipose-specific pDMCs (%)	Adipose/Whole-blood shared pDMCs (%)	Fisher's p-value
>0.3	35.0811	38.3358	0.037973
>0.5	28.2155	31.7979	0.0162782
>0.7	22.7694	26.7459	0.00418156
>0.9	18.1924	21.0996	0.0242722
Non-shared environment	Adipose-specific pDMCs (%)	Adipose/Whole-blood shared pDMCs (%)	Fisher's p-value
>0.3	95.57	95.77	0.8139
>0.5	89.11	88.56	0.6083
>0.7	78.68	76.6	0.1203
>0.9	68.31	64.71	0.0181

## Sheet: Add. Table 9
Additional Table 9: Overall detected CpH methylation per tissue and strand.
	total	F-strand	R-strand	F-strand [%]	R-strand [%]
Adipose	963281704	481338886	481942818	49.9687	50.0313
Blood	1002314975	500868845	501446130	49.9712	50.0288
